# Supplementary material for: Neuronal densities and vascular pathology in the hippocampal formation in CADASIL
Source: Neurobiol Aging. 2021 Jan;97:33–40. doi: 10.1016/j.neurobiolaging.2020.09.016 (PMC7758782; doi:10.1016/j.neurobiolaging.2020.09.016)
Supplement: Data Profile [file mmc2.xml]

<?xml version="1.0" encoding="utf-8" standalone="no"?>
<data>
  <datasets>
    <author>r.n.kalaria@ncl.ac.uk</author>
    <type>0</type>
    <dataset>
      <value>4</value>
      <reason>Data will be made available on request</reason>
      <comments />
    </dataset>
  </datasets>
</data>
